# Supplementary material for: Genome Analysis of Endobacterium cerealis, a Novel Genus and Species Isolated from Zea mays Roots in North Spain
Source: Microorganisms. 2020 Jun 22;8(6):939. doi: 10.3390/microorganisms8060939 (PMC7356062; doi:10.3390/microorganisms8060939)
Supplement: Supplementary file 1 [file microorganisms-08-00939-s001.zip]

Archive with 9 entries (6 files):
- Suplementary Files/
- Suplementary Files/FigureS1.tif
- __MACOSX/
- __MACOSX/Suplementary Files/
- __MACOSX/Suplementary Files/._FigureS1.tif
- Suplementary Files/Supplementary Figure.docx
- __MACOSX/Suplementary Files/._Supplementary Figure.docx
- Suplementary Files/Suplementary Tables.docx
- __MACOSX/Suplementary Files/._Suplementary Tables.docx
